# Supplementary material for: A Nanoenzyme Constructed from Manganese and Strandberg-Type Phosphomolybdate with Versatility in Antioxidant and Modulating Conformation of Aβ Protein Misfolding Aggregates In Vitro
Source: Int J Mol Sci. 2023 Feb 21;24(5):4317. doi: 10.3390/ijms24054317 (PMC10002135; doi:10.3390/ijms24054317)
Supplement: Supplementary file 1 [file ijms-24-04317-s001.zip]

Archive with 1 entries (1 files):
- ijms-2143260-supplementary.pdf
